# Supplementary material for: Alleviation of High-Fat Diet-Induced Hyperlipidemia in Mice by Stachys sieboldii Miq. Huangjiu via the Modulation of Gut Microbiota Composition and Metabolic Function
Source: Foods. 2024 Jul 26;13(15):2360. doi: 10.3390/foods13152360 (PMC11312184; doi:10.3390/foods13152360)
Supplement: Supplementary file 1 [file foods-13-02360-s001.zip]

Archive with 1 entries (1 files):
- foods-3099601-supplementary.pdf
